# Supplementary material for: Changes over time in prescription practices of pain medications in Switzerland between 2006 and 2013: an analysis of insurance claims
Source: BMC Health Serv Res. 2017 Feb 27;17:167. doi: 10.1186/s12913-017-2086-6 (PMC5327558; doi:10.1186/s12913-017-2086-6)
Supplement: Additional file 3: — Reimbursement of claims for strong opioid substances in morphine equivalent dose (MED) and treatment days per 100’000 persons. (ZIP 187 kb) [file 12913_2017_2086_MOESM3_ESM.zip]

Archive with 2 entries (2 files):
- Appendix-3a-Strongs MED-2R3.tif
- Appendix-3b-strongs Treatment days-2R3.tif
